# Supplementary material for: Prolonged Exposure to Simulated Microgravity Changes Release of Small Extracellular Vesicle in Breast Cancer Cells
Source: Int J Mol Sci. 2022 Dec 17;23(24):16095. doi: 10.3390/ijms232416095 (PMC9781806; doi:10.3390/ijms232416095)
Supplement: Supplementary file 1 [file ijms-23-16095-s001.zip]

Archive with 1 entries (1 files):
- ijms-2102586-supplementary.pdf
